# Supplementary material for: Apatinib exhibits anti-leukemia activity in preclinical models of acute lymphoblastic leukemia
Source: J Transl Med. 2018 Feb 28;16:47. doi: 10.1186/s12967-018-1421-y (PMC5831852; doi:10.1186/s12967-018-1421-y)
Supplement: Supplementary file 1 — Additional file 1: Table S1. The CyTOF antibody panel. [file 12967_2018_1421_MOESM1_ESM.xlsx]

## Sheet: Sheet1
No.	Panel	Specificity	CLONE	TAG
1	Surface cocktail	CD45	HI30	89Y
2		CD45RA	HI100	142Nd
3		CD3	UCHT1	144Nd
4		CD4	RPA-T4	145Nd
5		CD8a	RPA-T8	146Nd
6		CD11c	Bu15	147Sm
7		CD14	M5E2	148Nd
8		CD16	3G8	153Eu
9		CD19	HIB19	160Gd
10		CD38	HIT2	170Er
11		HLA-DR	L243	174Yb
12	intracellular cocktail	pZAP70 [Y319]/Syk [Y352]	17a	141Pr
13		IkBa	L35A5	149Sm
14		pERK 1/2 [T202/Y204]	D13.14.4E	152Sm
15		pS6 [S235/S236]	N7-548	156Gd
16		pMAPKAPK2 [T334]	27B7	158Gd
17		pSHP2 [Y580]	D66F10	159Tb
18		pAkt [S473]	D9E	164Dy
19		p4E-BP1	236B4	167Er
20		pStat3 [Y705]	4	171Yb
21		pCREB [S133]	87G3	175Lu
22		p-p38 [T180/Y182]	D3F9	176Yb
